# Supplementary material for: Oncologic and Long-Term Outcomes of Laparoscopic and Open Extended Cholecystectomy for Gallbladder Cancer
Source: J Clin Med. 2022 Apr 11;11(8):2132. doi: 10.3390/jcm11082132 (PMC9027168; doi:10.3390/jcm11082132)
Supplement: Supplementary file 1 [file jcm-11-02132-s001.zip]

Archive with 1 entries (1 files):
- jcm-1646505-supplementary.pdf
